# Supplementary material for: Spontaneous tumor regression mediated by human T cells in a humanized immune system mouse model
Source: Commun Biol. 2023 Apr 22;6:444. doi: 10.1038/s42003-023-04824-z (PMC10122651; doi:10.1038/s42003-023-04824-z)
Supplement: Supplementary file 3 — Supplementary Data [file 42003_2023_4824_MOESM3_ESM.xlsx]

## Sheet: Figure 1a
Day	6412403	6412404	6412406	6412412	6412413	6412415	6412416	6412417	6412418	6412419	6412421	6412431	6412434
0	0	0	0	0	0	0	0	0	0	0	0	0	0
20	432	438	617	346	366	384	355	0	256	71	115	250	389
22	546	447	715	499	366	390	452	409	0	0	79	438	688
27	1517	252	1156	893	545	922	816	0	0	0	0	579	943
30	2029	163	1219	1372	368	953	764	0	0	0	0	1082	1179
35	2115	121	1567	576	88	1462	820	0	0	0	0	1430	2315
37	3993	0	1095	279	0	1903	658	0	0	0	0	1361	2589
41		0	1121	219	0	2081	822	0	0	0	0	1041	4167
43		0	703	157	0		1735	0	0	0	0	1147
47			496	100			2577	0	0	0	0	1167
51			238	55			3146	0	0	0	0	665
54			0	0			4082	0	0	0	0	949
62			0	0				0	0	0	0	598
71			0	0				0	0	0	0	1078
78			0	0				0	0	0		2074

## Sheet: Figure 1b
Donor	Progressor	Regressor	Rejection
3279	11	78	11
8245	33	33	33
5894	0	63	37
3544	15	62	23
9390	0	80	20
7852	11	78	11
5166	20	80	0
5264	33	67	0
6638	33	56	11
9977	20	80	0
6177	12	63	25

## Sheet: Figure 1c
Day	2754918	2754919	2754921	2754923	2754925
0	0	0	0	0	0
12	0	0	109	104	26
14	9	15	125	171	138
17	31	78	396	374	544
19	131	492	655	538	571
21	219	615	909	605	586
24	286	1125	1319	1115	837
26	790	1526	1991	1764	1594
27	1914

## Sheet: Figure 1d
Day	2697115	2697116	2697117	2697123	2697124	2697125	2697126	2697127
0	0	0	0	0	0	0	0	0
12	0	0	0	0	0	0	0	0
14	0	0	0	0	0	0	0	0
17	0	0	0	0	0	0	0	0
19	0	0	0	0	0	0	0	0
21	0	0	0	0	0	0	0	0
24	0	0	0	0	0	0	0	0
26	0	0	0	0	0	0	0	0
27	0	0	0	0	0	0	0	0
28	0	0	0	0	0	0	0	0

## Sheet: Figure 2a
Days after tumor injection	5251637	5251646	5251648	3092226	3092227	3092228	3092229
0	0	0	0	0	0	0	0
12	303	173	277	90	144	0	61
15	452	202	124	107	170	0	389
19	606	139	144	603	363	0	546
22	538	101	82	506	301	0	394
27	905	0	0	397	726	0	0
34	2430	0	0	0	0	296
35		0	0			522
40		0	0			1275
43		0	0			1657
Days after tumor injection	5251645	5251640	3092230	3092231	3092232	3092233	3092234
0	0	0	0	0	0	0	0
12	252	76	0	0	81	20	0
15	337	161	0	0	116	26	0
19	653	363	0	80	195	181	0
22	497	247	185	96	329	700	77
27	976	1012	349	106	334	746	174
34	2213	1994	1646	756	1375	1759	1166
35				1092	1526		1289
36				1721			1753

## Sheet: Figure 2b
Unstim Progressor			Unstim Regressor			Raji Progressor			Raji Regressor			Ramos Progressor			Ramos Regressor
0	0	0	1	1	5	23	35	0	470	517	498	0			7	11	30
			0	10	2	23	15	25	479	461	467	0			85	107	80
			0	1	1	48	40	46	123	161	135	0			9	9	12
			0	0	4	40	46	29	602	606	581	4	4	2	20	16	11
			0	0	0	2	2	2	244	262	280	0	0	0	15	14	16
			0	0	0	109	134		304	295		1	0		23
			0	0	0	18	40	13	116	67	131	0	0		42
			0	0	0	3	6	6	219	255	132	0	0	0	0	0	0
						0	19	5	758	754	594	1	0	2	1	1
						9	6		48	40	46	117	106	106	7	11	30
						1	1		342	345	289	29	37	38	85	107	80
						2	70	4	511						9	9	12
						18	38	28	597						20	16	11
						22	20		390	358	249				15	14	16
									799	822	841
									566	614
									893	812
									467	474	537
									116	202	319
									840	558
									99	100	59
									599	581	669
									560	489	508
									470	517	498
									479	461	467
									123	161	135
									602	606	581
									244	262	280

## Sheet: Figure 2c
	Unstim			+Raji			+Raji+αMHC Class II			+Raji+αMHC Class I			+Raji+αMHC Class I/II
6412404	0	0	0	324	402	359	183	214	201	456	350	700	194	218	216

## Sheet: Figure 2d
IgG
Days after tumor injection	6273952	6273988	6273990	6273996	6273991	6273992	6273993	6273994	6273995
0	0	0	0	0	0	0	0	0	0
5	0	0	0	0	0	0	0	0	0
10	0	0	0	0	0	0	0	0	0
20	0	568	328	209	235	75	609	96	433
26	0	1671	246	265	0	0	1776	40	896
27	0	1380	215	196	0	0	2296	0	904
29	0	1906	116	84	0	0		0	1294
33	0		0	0	0	0		0	2448
40	0		0	0	0	0		0
CD8 Depletion
Days after tumor injection	6273984	6273985	6273986	6273987	6273947	6273948	6273949	6273950	6273951
0	0	0	0	0	0	0	0	0	0
5	0	0	0	0	0	0	0	0	0
10	0	0	0	0	0	0	0	0	0
20	546	354	690	372	442	437	494	618	276
26	2001	1160	1496	2512	1386	692	1314	1191	853
27		939	1132		1528	653	1663	1243	917
29		1770	1744		2297	1419	1856	1014	950
33		3600	3265			1906	2023	859	979
40								0	0
CD4 Depletion
Days after tumor injection	6273899	6273901	6273902	6273945	6273946	6273904	6273903	6273905	6273906
0	0	0	0	0	0	0	0	0	0
5	0	0	0	0	0	0	0	0	0
10	0	0	0	0	0	0	0	0	0
20	994	369	587	335	163	175	388	266	254
26	1270	969	1970	1068	714	250	1235	1014	497
27	2704	1420	1898	871	1068	171	1083	1089	158
29		1526	1519	886	921	180	1196	1493	63
33				1173	1754	75	1831	2772	0
40						0			0

## Sheet: Figure 3a
Ramos
Days after tumor injection	2564857	2570551	2570552	2570553	2484354	2484355	2484358	2540080	2540081	2550847
0	0	0	0	0	0	0	0	0	0	0
14	0	0	0	43	0	82	305	113	0	0
17	0	0	0	162	0	300	368	374	0	0
19	0	153	0	787	0	827	492	753	0	0
21	0	174	0	812	283	1850	810	1570	0	0
24	202	1119	0	2268	1210		527		0	0
26	472	1164	0		1868		291		0	0
28	886	280	0				107		0	0
31	3789	0	0				0		0	0
Raji
Days after tumor injection	2564857	2570551	2570552	2570553	2484354	2484355	2484358	2540080	2540081	2550847
0	0	0	0	0	0	0	0	0	0	0
14	0	20	0	0	0	0	0	0	0	0
17	0	18	0	0	0	0	0	0	0	0
19	0	0	0	0	0	0	0	0	0	0
21	0	0	0	0	0	0	0	0	0	0
24	0	0	0	0	0		0		0	0
26	0	0	0		0		0		0	0
28	0	0	0				0		0	0
31	0	0	0				0		0	0

## Sheet: Figure 3b
	SRG15 2570552		SRG15 2484358		SRG15 2564857		SRG15 2570551
Unstim	0	0	0	0	0	0	0	0
+Raji	435	9	418	20	597	7	631	10.2
+Ramos	455	27	418	3	42	1	712	0.8
+HEK293	0	0	0	0	0	0	0	0

[truncated: 4 more sheets: Figure 3c, Figure 4b, Figure 5c, Figure 5d]
